# Supplementary material for: Land-Use Driven Changes in Soil Microbial Community Composition and Soil Fertility in the Dry-Hot Valley Region of Southwestern China
Source: Microorganisms. 2022 May 2;10(5):956. doi: 10.3390/microorganisms10050956 (PMC9146041; doi:10.3390/microorganisms10050956)
Supplement: Supplementary file 1 [file microorganisms-10-00956-s001.zip]

Archive with 1 entries (1 files):
- microorganisms-1682595-supplementary.pdf
